# Supplementary material for: Dual careers as sustainable careers for performing artists in times of crisis. A contextual approach to the construct of a sustainable arts career
Source: PLoS One. 2024 Dec 5;19(12):e0314933. doi: 10.1371/journal.pone.0314933 (PMC11620584; doi:10.1371/journal.pone.0314933)
Supplement: S1 Dataset — (XLSX) [file pone.0314933.s001.xlsx]

## Sheet: wskaźniki
pytania	wskaźnik	Alfa Cronbacha	AVE	CR
1-5	Ocena sytuacji zawodowej artystów w pandemii	0.826246	0.587141	0.876068
6-10	Stosunek do zakończenia kariery	0.655065	0.4309	0.782333
11-15	Opinie o alternatywnych ścieżkach kariery	0.548847	0.333519	0.707924
16-20	Potencjalne możliwości realizacji kariery dwutorowej	0.619424	0.388802	0.759902
21-25	Rezyliencja	0.760593	0.497618	0.830322

## Sheet: obliczenia AVE i CR
	lambda = korelacja rho spearmana między itemem a wskaźnikiem
					N=	5
	λ	λ^2	ε
To pandemia uświadomiła mi, że kariera artysty sztuk widowiskowych jest niestabilna.	0.671	0.450241	0.549759
To pandemia uświadomiła mi, że kariera artysty sztuk widowiskowych nie zapewnia mi godnego poziomu życia.	0.729	0.531441	0.468559
To pandemia uświadomiła mi, że powinnam/powinienem zaplanować alternatywną ścieżkę kariery zawodowej.	0.835	0.697225	0.302775
To pandemia skłoniła mnie do podjęcia edukacji przygotowującej do pracy w innym zawodzie niż zawód artysty sztuk widowiskowych.	0.811	0.657721	0.342279
To pandemia skłoniła mnie do poszukiwania dodatkowej pracy w zawodzie innym niż zawód artysty sztuk widowiskowych.	0.774	0.599076	0.400924
	AVE	0.587141
	CR	0.876068
	λ	λ^2	ε
Zakończenie kariery artystycznej to porażka w życiu zawodowym artysty. [skala odwrócona]	0.357	0.127449	0.872551
Będę w stanie zrezygnować z kariery artystycznej, jeśli będzie ona negatywnie wpływała na moje zdrowie fizyczne.	0.701	0.491401	0.508599
Będę w stanie zrezygnować z kariery artystycznej, jeśli będzie ona negatywnie wpływała na moje zdrowie psychiczne (np. odczuwanie negatywnych emocji, nadmierne obciążenie pracą, odczuwanie	0.78	0.6084	0.3916
Będę w stanie zrezygnować z kariery artystycznej, jeśli będzie ona zaburzała moje życie prywatne (np. rodzinne, towarzyskie).	0.715	0.511225	0.488775
Będę w stanie zrezygnować z kariery artystycznej, jeśli nie zapewni mi ona godziwego poziomu życia.	0.645	0.416025	0.583975
	AVE	0.4309
	CR	0.782333
	λ	λ^2	ε
Wykształcenie pedagogiczne ułatwia artystom znalezienie satysfakcjonującej pracy po zakończeniu kariery artystycznej.	0.683	0.466489	0.533511
Wykształcenia pozaartystyczne (inne niż pedagogiczne) ułatwia artystom znalezienie satysfakcjonującej pracy po zakończeniu kariery artystycznej.	0.52	0.2704	0.7296
Posiadanie jedynie wykształcenia artystycznego jest wystarczające, aby artysta mógł znaleźć satysfakcjonującą pracę po zakończeniu kariery artystycznej.	0.393	0.154449	0.845551
Formalne wsparcie artystów w zakresie przekwalifikowania zawodowego jest realizowane właściwie (np. poprzez istniejące programy reorientacji zawodowej).	0.623	0.388129	0.611871
Instytucje kultury, w których zatrudniani są artyści sztuk widowiskowych, właściwie przygotowują artystów do konieczności reorientacji zawodowej (przekwalifikowania).	0.623	0.388129	0.611871
	AVE	0.333519
	CR	0.707924
	λ	λ^2	ε
Kariera dwutorowa (łączenie pracy artystycznej z pozaartystyczną) jest oczekiwanym sposobem realizacji kariery w moim środowisku zawodowym.	0.618	0.381924	0.618076
Podczas edukacji artystycznej zostałam/zostałem przygotowana/y do konieczności zmiany zawodu.	0.632	0.399424	0.600576
Podczas edukacji artystycznej byłam/byłem zachęcany do podnoszenia swoich kwalifikacji pozaartystycznych.	0.646	0.417316	0.582684
Kariera dwutorowa hamuje rozwój artystyczny zawodowego artysty sztuk widowiskowych. [skala odwrócona]	0.542	0.293764	0.706236
Podczas edukacji artystycznej bez większego problemu można jednocześnie przygotowywać się do wykonywania innych zawodów.	0.672	0.451584	0.548416
	AVE	0.388802
	CR	0.759902
	λ	λ^2	ε
Mam wysoki poziom odporności psychicznej.	0.77	0.5929	0.4071
Dobrze radzę sobie ze stresem w pracy	0.774	0.599076	0.400924
Łatwo adaptuję się do nowych warunków pracy.	0.724	0.524176	0.475824
Szybko uczę się nowych rzeczy.	0.672	0.451584	0.548416
Potrafię współpracować w zespole.	0.566	0.320356	0.679644
	AVE	0.497618
	CR	0.830322

## Sheet: tabela surowa
Korelacje
			To pandemia uświadomiła mi, że kariera artysty sztuk widowiskowych jest niestabilna.	To pandemia uświadomiła mi, że kariera artysty sztuk widowiskowych nie zapewnia mi godnego poziomu życia.	To pandemia uświadomiła mi, że powinnam/powinienem zaplanować alternatywną ścieżkę kariery zawodowej.	To pandemia skłoniła mnie do podjęcia edukacji przygotowującej do pracy w innym zawodzie niż zawód artysty sztuk widowiskowych.	To pandemia skłoniła mnie do poszukiwania dodatkowej pracy w zawodzie innym niż zawód artysty sztuk widowiskowych.	Zakończenie kariery artystycznej to porażka w życiu zawodowym artysty. [SKALA ODWRÓCONA]	Będę w stanie zrezygnować z kariery artystycznej, jeśli będzie ona negatywnie wpływała na moje zdrowie fizyczne.	Będę w stanie zrezygnować z kariery artystycznej, jeśli będzie ona negatywnie wpływała na moje zdrowie psychiczne (np. odczuwanie negatywnych emocji, nadmierne obciążenie pracą, odczuwanie	Będę w stanie zrezygnować z kariery artystycznej, jeśli będzie ona zaburzała moje życie prywatne (np. rodzinne, towarzyskie).	Będę w stanie zrezygnować z kariery artystycznej, jeśli nie zapewni mi ona godziwego poziomu życia.	Wykształcenie pedagogiczne ułatwia artystom znalezienie satysfakcjonującej pracy po zakończeniu kariery artystycznej.	Wykształcenia pozaartystyczne (inne niż pedagogiczne) ułatwia artystom znalezienie satysfakcjonującej pracy po zakończeniu kariery artystycznej.	Posiadanie jedynie wykształcenia artystycznego jest wystarczające, aby artysta mógł znaleźć satysfakcjonującą pracę po zakończeniu kariery artystycznej.	Formalne wsparcie artystów w zakresie przekwalifikowania zawodowego jest realizowane właściwie (np. poprzez istniejące programy reorientacji zawodowej).	Instytucje kultury, w których zatrudniani są artyści sztuk widowiskowych, właściwie przygotowują artystów do konieczności reorientacji zawodowej (przekwalifikowania).	Kariera dwutorowa (łączenie pracy artystycznej z pozaartystyczną) jest oczekiwanym sposobem realizacji kariery w moim środowisku zawodowym.	Podczas edukacji artystycznej zostałam/zostałem przygotowana/y do konieczności zmiany zawodu.	Podczas edukacji artystycznej byłam/byłem zachęcany do podnoszenia swoich kwalifikacji pozaartystycznych.	Kariera dwutorowa hamuje rozwój artystyczny zawodowego artysty sztuk widowiskowych. [SKALA ODWRÓCONA]	Podczas edukacji artystycznej bez większego problemu można jednocześnie przygotowywać się do wykonywania innych zawodów.	Mam wysoki poziom odporności psychicznej.	Dobrze radzę sobie ze stresem w pracy	Łatwo adaptuję się do nowych warunków pracy.	Szybko uczę się nowych rzeczy.	Potrafię współpracować w zespole.	Ocena sytuacji zawodowej artystów w pandemii	Stosunek do zakończenia kariery	Opinie o alternatywnych ścieżkach kariery	Potencjalne możliwości realizacji kariery dwutorowej	Rezyliencja
rho Spearmana	To pandemia uświadomiła mi, że kariera artysty sztuk widowiskowych jest niestabilna.	Współczynnik korelacji	1	,558**	,481**	,346**	,344**	-0.0739341	,203*	,211*	,234*	,206*	0.0575379	0.089145	-0.0428688	0.0949394	0.127622	0.0775342	0.124465	-0.0227544	-0.0507783	0.132131	-,237*	-0.184506	-0.0801109	0.0181517	0.0723075	,671**	,225*	0.117139	0.0602231	-0.105844
		Istotność (dwustronna)		2.03737e-10	8.82024e-08	0.000195546	0.000218448	0.440599	0.0324679	0.0262278	0.0132924	0.0300382	0.548617	0.352152	0.65506	0.321604	0.181934	0.418604	0.193071	0.812619	0.59662	0.166851	0.0123682	0.0525545	0.403261	0.850022	0.450746	7.51003e-16	0.0176638	0.220809	0.530084	0.268892
		N	111	111	111	111	111	111	111	111	111	111	111	111	111	111	111	111	111	111	111	111	111	111	111	111	111	111	111	111	111	111
	To pandemia uświadomiła mi, że kariera artysty sztuk widowiskowych nie zapewnia mi godnego poziomu życia.	Współczynnik korelacji	,558**	1	,518**	,419**	,375**	-0.181501	0.104193	0.117582	,333**	0.164723	0.135697	-0.0638061	-0.122548	,231*	0.162923	0.103418	,221*	0.0829157	0.0771292	0.0704286	-,316**	-,213*	-,281**	-,318**	0.0175199	,729**	0.15194	0.136762	0.152917	-,293**
		Istotność (dwustronna)	2.03737e-10		5.98289e-09	4.85349e-06	5.1007e-05	0.0565918	0.276471	0.219054	0.000352767	0.0840523	0.155594	0.505854	0.200073	0.0145811	0.087543	0.280078	0.0196589	0.386944	0.421046	0.462629	0.000735083	0.0247613	0.00276382	0.00066804	0.855184	1.17602e-19	0.111403	0.152345	0.109093	0.00180995
		N	111	111	111	111	111	111	111	111	111	111	111	111	111	111	111	111	111	111	111	111	111	111	111	111	111	111	111	111	111	111
	To pandemia uświadomiła mi, że powinnam/powinienem zaplanować alternatywną ścieżkę kariery zawodowej.	Współczynnik korelacji	,481**	,518**	1	,635**	,568**	-,201*	,245**	0.170817	,358**	,200*	0.154411	-0.0133517	-0.0417518	0.120174	,196*	0.110882	0.135766	0.0449921	0.0945969	,188*	-0.152653	-0.0459565	0.0415672	-0.0883128	0.0449795	,835**	,233*	0.126813	0.179357	-0.038745
		Istotność (dwustronna)	8.82024e-08	5.98289e-09		7.55794e-14	7.78961e-11	0.0340683	0.0095493	0.0730543	0.000116287	0.0349063	0.105635	0.889385	0.663495	0.208994	0.0397052	0.246631	0.15538	0.639146	0.323361	0.0477905	0.109714	0.631972	0.664893	0.356684	0.63924	5.03895e-30	0.0138009	0.184743	0.0596256	0.686408
		N	111	111	111	111	111	111	111	111	111	111	111	111	111	111	111	111	111	111	111	111	111	111	111	111	111	111	111	111	111	111
	To pandemia skłoniła mnie do podjęcia edukacji przygotowującej do pracy w innym zawodzie niż zawód artysty sztuk widowiskowych.	Współczynnik korelacji	,346**	,419**	,635**	1	,654**	-,195*	0.141506	0.169093	,258**	0.130227	0.160552	0.0653367	-0.155871	0.185291	0.162399	0.152554	,274**	,192*	0.125761	0.102251	-0.0237226	-0.0525213	-0.08425	-,215*	-0.0638336	,811**	0.153875	0.0846493	,250**	-0.0853786
		Istotność (dwustronna)	0.000195546	4.85349e-06	7.55794e-14		6.71183e-15	0.0402006	0.138487	0.0760398	0.00617168	0.173102	0.0923158	0.495681	0.10234	0.0515395	0.0885795	0.109947	0.00355143	0.0434242	0.188441	0.285572	0.804801	0.584062	0.379322	0.0233417	0.50567	4.3955e-27	0.106867	0.37706	0.00825818	0.372948
		N	111	111	111	111	111	111	111	111	111	111	111	111	111	111	111	111	111	111	111	111	111	111	111	111	111	111	111	111	111	111
	To pandemia skłoniła mnie do poszukiwania dodatkowej pracy w zawodzie innym niż zawód artysty sztuk widowiskowych.	Współczynnik korelacji	,344**	,375**	,568**	,654**	1	-,193*	0.0656218	0.0524246	,220*	0.0526643	0.12279	0.046275	-,196*	0.0983904	0.0800463	0.130283	,206*	0.16857	0.0926045	0.171431	-0.011887	-0.00837197	0.00607714	-0.0607029	0.0250158	,774**	0.0787913	0.0274981	,231*	-0.00237989
		Istotność (dwustronna)	0.000218448	5.1007e-05	7.78961e-11	6.71183e-15		0.042726	0.493798	0.584756	0.0205805	0.583037	0.199181	0.629609	0.0389825	0.304247	0.403642	0.172917	0.0300107	0.076965	0.333702	0.0720125	0.901454	0.930507	0.949526	0.526806	0.794389	2.39856e-23	0.411077	0.774506	0.0149162	0.980223
		N	111	111	111	111	111	111	111	111	111	111	111	111	111	111	111	111	111	111	111	111	111	111	111	111	111	111	111	111	111	111
	Zakończenie kariery artystycznej to porażka w życiu zawodowym artysty. [SKALA ODWRÓCONA]	Współczynnik korelacji	-0.0739341	-0.181501	-,201*	-,195*	-,193*	1	0.0185241	0.065333	-0.0252866	0.146862	-0.116664	0.0462765	0.0822404	-0.056274	-0.0124468	-0.046882	0.00124982	-0.0600632	0.160465	-0.0192235	0.104781	0.143727	0.0634902	-0.0616947	-0.0235155	-,213*	,357**	-0.0248623	-0.00441092	0.103948
		Istotność (dwustronna)	0.440599	0.0565918	0.0340683	0.0402006	0.042726		0.846982	0.495706	0.792213	0.124018	0.222697	0.629598	0.390836	0.557448	0.896839	0.625118	0.989613	0.531179	0.0924932	0.841279	0.273754	0.132339	0.507967	0.520062	0.806471	0.0250885	0.000122228	0.795624	0.963353	0.27761
		N	111	111	111	111	111	111	111	111	111	111	111	111	111	111	111	111	111	111	111	111	111	111	111	111	111	111	111	111	111	111
	Będę w stanie zrezygnować z kariery artystycznej, jeśli będzie ona negatywnie wpływała na moje zdrowie fizyczne.	Współczynnik korelacji	,203*	0.104193	,245**	0.141506	0.0656218	0.0185241	1	,513**	,437**	,397**	0.0386157	0.111031	0.159927	,234*	,311**	-0.0389887	0.0535477	0.0434766	-0.0421444	0.170906	-0.007162	0.0624807	0.0709634	-0.0139218	,255**	,196*	,701**	,257**	0.0616942	0.118225
		Istotność (dwustronna)	0.0324679	0.276471	0.0095493	0.138487	0.493798	0.846982		8.76374e-09	1.64069e-06	1.59405e-05	0.6874	0.245993	0.0936061	0.0135541	0.000882332	0.68454	0.576725	0.650489	0.660525	0.0729023	0.940531	0.51475	0.459229	0.884693	0.00685063	0.0395179	1.09914e-17	0.00657586	0.520066	0.216525
		N	111	111	111	111	111	111	111	111	111	111	111	111	111	111	111	111	111	111	111	111	111	111	111	111	111	111	111	111	111	111
	Będę w stanie zrezygnować z kariery artystycznej, jeśli będzie ona negatywnie wpływała na moje zdrowie psychiczne (np. odczuwanie negatywnych emocji, nadmierne obciążenie pracą, odczuwanie	Współczynnik korelacji	,211*	0.117582	0.170817	0.169093	0.0524246	0.065333	,513**	1	,620**	,329**	,220*	0.0586834	0.117653	,348**	,317**	0.135791	0.156717	0.0898615	0.183481	,354**	-0.131952	-0.031617	0.0279741	-0.0500677	0.0669853	,188*	,780**	,363**	,301**	-0.0209674
		Istotność (dwustronna)	0.0262278	0.219054	0.0730543	0.0760398	0.584756	0.495706	8.76374e-09		4.07761e-13	0.000428817	0.0203823	0.540672	0.218774	0.000182731	0.000685784	0.155305	0.100467	0.348279	0.0539037	0.000137466	0.167429	0.74184	0.77071	0.601774	0.484846	0.0478487	5.82652e-24	9.17142e-05	0.00135163	0.827095
		N	111	111	111	111	111	111	111	111	111	111	111	111	111	111	111	111	111	111	111	111	111	111	111	111	111	111	111	111	111	111
	Będę w stanie zrezygnować z kariery artystycznej, jeśli będzie ona zaburzała moje życie prywatne (np. rodzinne, towarzyskie).	Współczynnik korelacji	,234*	,333**	,358**	,258**	,220*	-0.0252866	,437**	,620**	1	,377**	,218*	0.037691	-0.0035156	,340**	,266**	0.0854899	0.141312	0.103833	,190*	,397**	-0.131222	-0.0418113	-0.134304	-0.0738901	-0.111312	,368**	,715**	,300**	,271**	-0.119933
		Istotność (dwustronna)	0.0132924	0.000352767	0.000116287	0.00617168	0.0205805	0.792213	1.64069e-06	4.07761e-13		4.46777e-05	0.0212731	0.694509	0.970788	0.000265338	0.00473336	0.372323	0.139036	0.278145	0.0454846	1.58774e-05	0.169812	0.663045	0.15992	0.440871	0.244792	7.23474e-05	1.28949e-18	0.00136887	0.0039577	0.209914
		N	111	111	111	111	111	111	111	111	111	111	111	111	111	111	111	111	111	111	111	111	111	111	111	111	111	111	111	111	111	111
	Będę w stanie zrezygnować z kariery artystycznej, jeśli nie zapewni mi ona godziwego poziomu życia.	Współczynnik korelacji	,206*	0.164723	,200*	0.130227	0.0526643	0.146862	,397**	,329**	,377**	1	0.159129	0.169749	-0.0667687	,213*	,347**	0.135681	0.168212	0.131631	0.0386517	0.161532	-0.180365	-0.178325	0.00136035	-0.165151	-0.0955902	,199*	,645**	,252**	,225*	-0.142497
		Istotność (dwustronna)	0.0300382	0.0840523	0.0349063	0.173102	0.583037	0.124018	1.59405e-05	0.000428817	4.46777e-05		0.0952774	0.0748921	0.486262	0.024833	0.000194761	0.155643	0.0776039	0.168476	0.687124	0.0903191	0.0581834	0.0611317	0.988694	0.0832392	0.318283	0.0363362	2.06105e-14	0.00759188	0.0176891	0.135717
		N	111	111	111	111	111	111	111	111	111	111	111	111	111	111	111	111	111	111	111	111	111	111	111	111	111	111	111	111	111	111
	Wykształcenie pedagogiczne ułatwia artystom znalezienie satysfakcjonującej pracy po zakończeniu kariery artystycznej.	Współczynnik korelacji	0.0575379	0.135697	0.154411	0.160552	0.12279	-0.116664	0.0386157	,220*	,218*	0.159129	1	,357**	0.0345	,199*	,289**	,248**	,310**	,234*	0.0928047	0.155471	-0.11251	-0.105329	0.0617198	-0.101423	-0.0254002	0.172328	0.146942	,683**	,336**	-0.0861697
		Istotność (dwustronna)	0.548617	0.155594	0.105635	0.0923158	0.199181	0.222697	0.6874	0.0203823	0.0212731	0.0952774		0.000121229	0.719242	0.0364594	0.00206034	0.00859461	0.000918663	0.0132938	0.332654	0.103235	0.239719	0.27124	0.519892	0.289511	0.791301	0.0705146	0.12381	1.40749e-16	0.000317576	0.368519
		N	111	111	111	111	111	111	111	111	111	111	111	111	111	111	111	111	111	111	111	111	111	111	111	111	111	111	111	111	111	111
	Wykształcenia pozaartystyczne (inne niż pedagogiczne) ułatwia artystom znalezienie satysfakcjonującej pracy po zakończeniu kariery artystycznej.	Współczynnik korelacji	0.089145	-0.0638061	-0.0133517	0.0653367	0.046275	0.0462765	0.111031	0.0586834	0.037691	0.169749	,357**	1	-0.0214794	0.143337	,213*	0.10771	0.0337493	0.0186692	-0.0309879	0.0955277	0.145542	,228*	,223*	0.130722	0.111223	0.0365009	0.177931	,520**	0.0712782	,286**
		Istotność (dwustronna)	0.352152	0.505854	0.889385	0.495681	0.629609	0.629598	0.245993	0.540672	0.694509	0.0748921	0.000121229		0.822942	0.133403	0.0249347	0.260491	0.725104	0.845798	0.746801	0.318601	0.127472	0.0163255	0.0184029	0.17146	0.245174	0.703698	0.0617159	4.99412e-09	0.457235	0.00230378
		N	111	111	111	111	111	111	111	111	111	111	111	111	111	111	111	111	111	111	111	111	111	111	111	111	111	111	111	111	111	111
	Posiadanie jedynie wykształcenia artystycznego jest wystarczające, aby artysta mógł znaleźć satysfakcjonującą pracę po zakończeniu kariery artystycznej.	Współczynnik korelacji	-0.0428688	-0.122548	-0.0417518	-0.155871	-,196*	0.0822404	0.159927	0.117653	-0.0035156	-0.0667687	0.0345	-0.0214794	1	0.148881	0.00969946	-,259**	-0.106382	0.00515668	-0.0325003	0.0654403	0.0932917	0.123611	-0.0225712	-0.0320536	-0.00607011	-0.147204	0.0946733	,393**	-0.0731367	0.0677863
		Istotność (dwustronna)	0.65506	0.200073	0.663495	0.10234	0.0389825	0.390836	0.0936061	0.218774	0.970788	0.486262	0.719242	0.822942		0.118875	0.919522	0.00614492	0.26645	0.957163	0.734892	0.494997	0.330112	0.196168	0.8141	0.738403	0.949584	0.123135	0.322968	1.97118e-05	0.445557	0.479627
		N	111	111	111	111	111	111	111	111	111	111	111	111	111	111	111	111	111	111	111	111	111	111	111	111	111	111	111	111	111	111
	Formalne wsparcie artystów w zakresie przekwalifikowania zawodowego jest realizowane właściwie (np. poprzez istniejące programy reorientacji zawodowej).	Współczynnik korelacji	0.0949394	,231*	0.120174	0.185291	0.0983904	-0.056274	,234*	,348**	,340**	,213*	,199*	0.143337	0.148881	1	,410**	0.113796	,320**	0.145262	0.159173	,322**	-0.0089378	0.0639023	-0.0775316	-,195*	-0.0608907	,210*	,291**	,623**	,344**	-0.0529112
		Istotność (dwustronna)	0.321604	0.0145811	0.208994	0.0515395	0.304247	0.557448	0.0135541	0.000182731	0.000265338	0.024833	0.0364594	0.133403	0.118875		7.92166e-06	0.234359	0.000628024	0.128214	0.0951832	0.000557815	0.925823	0.505211	0.41862	0.0398883	0.525526	0.0269352	0.00196898	2.82862e-13	0.000218624	0.581271
		N	111	111	111	111	111	111	111	111	111	111	111	111	111	111	111	111	111	111	111	111	111	111	111	111	111	111	111	111	111	111
	Instytucje kultury, w których zatrudniani są artyści sztuk widowiskowych, właściwie przygotowują artystów do konieczności reorientacji zawodowej (przekwalifikowania).	Współczynnik korelacji	0.127622	0.162923	,196*	0.162399	0.0800463	-0.0124468	,311**	,317**	,266**	,347**	,289**	,213*	0.00969946	,410**	1	0.105669	,373**	0.147421	-0.0447062	0.179265	-0.126218	-0.075145	0.0194486	-0.0756873	0.0637649	,194*	,340**	,623**	,245**	-0.0477696
		Istotność (dwustronna)	0.181934	0.087543	0.0397052	0.0885795	0.403642	0.896839	0.000882332	0.000685784	0.00473336	0.000194761	0.00206034	0.0249347	0.919522	7.92166e-06		0.269688	5.55686e-05	0.122579	0.64128	0.0597587	0.186828	0.433129	0.839445	0.429807	0.506129	0.0415908	0.000256432	2.77237e-13	0.00942112	0.618575
		N	111	111	111	111	111	111	111	111	111	111	111	111	111	111	111	111	111	111	111	111	111	111	111	111	111	111	111	111	111	111
	Kariera dwutorowa (łączenie pracy artystycznej z pozaartystyczną) jest oczekiwanym sposobem realizacji kariery w moim środowisku zawodowym.	Współczynnik korelacji	0.0775342	0.103418	0.110882	0.152554	0.130283	-0.046882	-0.0389887	0.135791	0.0854899	0.135681	,248**	0.10771	-,259**	0.113796	0.105669	1	,248**	0.172353	,345**	,272**	-0.172297	-,263**	-0.0804062	-0.130949	-0.0427327	0.140191	0.055891	0.111245	,618**	-,190*
		Istotność (dwustronna)	0.418604	0.280078	0.246631	0.109947	0.172917	0.625118	0.68454	0.155305	0.372323	0.155643	0.00859461	0.260491	0.00614492	0.234359	0.269688		0.00871498	0.0704725	0.000212559	0.00382244	0.0705663	0.00525824	0.401524	0.170711	0.656085	0.142228	0.560137	0.245079	5.12637e-13	0.0454592
		N	111	111	111	111	111	111	111	111	111	111	111	111	111	111	111	111	111	111	111	111	111	111	111	111	111	111	111	111	111	111
	Podczas edukacji artystycznej zostałam/zostałem przygotowana/y do konieczności zmiany zawodu.	Współczynnik korelacji	0.124465	,221*	0.135766	,274**	,206*	0.00124982	0.0535477	0.156717	0.141312	0.168212	,310**	0.0337493	-0.106382	,320**	,373**	,248**	1	,437**	0.0522292	,287**	-,200*	-0.121568	-0.176438	-,290**	-0.0407269	,253**	0.120093	,277**	,632**	-,215*
		Istotność (dwustronna)	0.193071	0.0196589	0.15538	0.00355143	0.0300107	0.989613	0.576725	0.100467	0.139036	0.0776039	0.000918663	0.725104	0.26645	0.000628024	5.55686e-05	0.00871498		1.66494e-06	0.586158	0.00228119	0.0354382	0.20372	0.0639673	0.00205682	0.671272	0.0074092	0.209302	0.00324797	1.01957e-13	0.0235818
		N	111	111	111	111	111	111	111	111	111	111	111	111	111	111	111	111	111	111	111	111	111	111	111	111	111	111	111	111	111	111
	Podczas edukacji artystycznej byłam/byłem zachęcany do podnoszenia swoich kwalifikacji pozaartystycznych.	Współczynnik korelacji	-0.0227544	0.0829157	0.0449921	,192*	0.16857	-0.0600632	0.0434766	0.0898615	0.103833	0.131631	,234*	0.0186692	0.00515668	0.145262	0.147421	0.172353	,437**	1	0.075691	,314**	0.00917434	-0.0280674	-0.00238833	-0.0925657	-0.0135473	0.12428	0.070433	0.165502	,646**	-0.0252967
		Istotność (dwustronna)	0.812619	0.386944	0.639146	0.0434242	0.076965	0.531179	0.650489	0.348279	0.278145	0.168476	0.0132938	0.845798	0.957163	0.128214	0.122579	0.0704725	1.66494e-06		0.429785	0.000797351	0.923866	0.769966	0.980152	0.333905	0.887775	0.193741	0.462601	0.0825765	1.85848e-14	0.792132
		N	111	111	111	111	111	111	111	111	111	111	111	111	111	111	111	111	111	111	111	111	111	111	111	111	111	111	111	111	111	111
	Kariera dwutorowa hamuje rozwój artystyczny zawodowego artysty sztuk widowiskowych. [SKALA ODWRÓCONA]	Współczynnik korelacji	-0.0507783	0.0771292	0.0945969	0.125761	0.0926045	0.160465	-0.0421444	0.183481	,190*	0.0386517	0.0928047	-0.0309879	-0.0325003	0.159173	-0.0447062	,345**	0.0522292	0.075691	1	,303**	-0.165619	-0.157333	0.0284717	-0.0734671	-0.108477	0.107529	0.130946	0.0293333	,542**	-0.13232
		Istotność (dwustronna)	0.59662	0.421046	0.323361	0.188441	0.333702	0.0924932	0.660525	0.0539037	0.0454846	0.687124	0.332654	0.746801	0.734892	0.0951832	0.64128	0.000212559	0.586158	0.429785		0.00120549	0.0823565	0.0991218	0.766747	0.443499	0.257094	0.2613	0.170722	0.7599	8.02922e-10	0.166238
		N	111	111	111	111	111	111	111	111	111	111	111	111	111	111	111	111	111	111	111	111	111	111	111	111	111	111	111	111	111	111
	Podczas edukacji artystycznej bez większego problemu można jednocześnie przygotowywać się do wykonywania innych zawodów.	Współczynnik korelacji	0.132131	0.0704286	,188*	0.102251	0.171431	-0.0192235	0.170906	,354**	,397**	0.161532	0.155471	0.0955277	0.0654403	,322**	0.179265	,272**	,287**	,314**	,303**	1	-0.135247	-0.0268175	0.0460056	-0.0253463	-0.0452088	0.172489	,320**	,247**	,672**	-0.0586231
		Istotność (dwustronna)	0.166851	0.462629	0.0477905	0.285572	0.0720125	0.841279	0.0729023	0.000137466	1.58774e-05	0.0903191	0.103235	0.318601	0.494997	0.000557815	0.0597587	0.00382244	0.00228119	0.000797351	0.00120549		0.156982	0.779944	0.631607	0.791734	0.637531	0.0702483	0.000610844	0.00892295	7.18793e-16	0.541089
		N	111	111	111	111	111	111	111	111	111	111	111	111	111	111	111	111	111	111	111	111	111	111	111	111	111	111	111	111	111	111
	Mam wysoki poziom odporności psychicznej.	Współczynnik korelacji	-,237*	-,316**	-0.152653	-0.0237226	-0.011887	0.104781	-0.007162	-0.131952	-0.131222	-0.180365	-0.11251	0.145542	0.0932917	-0.0089378	-0.126218	-0.172297	-,200*	0.00917434	-0.165619	-0.135247	1	,724**	,441**	,296**	0.184049	-,191*	-0.0872349	-0.0419898	-,213*	,770**
		Istotność (dwustronna)	0.0123682	0.000735083	0.109714	0.804801	0.901454	0.273754	0.940531	0.167429	0.169812	0.0581834	0.239719	0.127472	0.330112	0.925823	0.186828	0.0705663	0.0354382	0.923866	0.0823565	0.156982		2.7888e-19	1.30553e-06	0.00161939	0.0531531	0.0441424	0.362606	0.661694	0.0247909	5.33964e-23
		N	111	111	111	111	111	111	111	111	111	111	111	111	111	111	111	111	111	111	111	111	111	111	111	111	111	111	111	111	111	111
	Dobrze radzę sobie ze stresem w pracy	Współczynnik korelacji	-0.184506	-,213*	-0.0459565	-0.0525213	-0.00837197	0.143727	0.0624807	-0.031617	-0.0418113	-0.178325	-0.105329	,228*	0.123611	0.0639023	-0.075145	-,263**	-0.121568	-0.0280674	-0.157333	-0.0268175	,724**	1	,460**	,294**	,197*	-0.131144	0.0417075	0.0364668	-,189*	,774**
		Istotność (dwustronna)	0.0525545	0.0247613	0.631972	0.584062	0.930507	0.132339	0.51475	0.74184	0.663045	0.0611317	0.27124	0.0163255	0.196168	0.505211	0.433129	0.00525824	0.20372	0.769966	0.0991218	0.779944	2.7888e-19		3.67509e-07	0.0017639	0.0387038	0.17007	0.66383	0.703961	0.0466523	2.41086e-23
		N	111	111	111	111	111	111	111	111	111	111	111	111	111	111	111	111	111	111	111	111	111	111	111	111	111	111	111	111	111	111
	Łatwo adaptuję się do nowych warunków pracy.	Współczynnik korelacji	-0.0801109	-,281**	0.0415672	-0.08425	0.00607714	0.0634902	0.0709634	0.0279741	-0.134304	0.00136035	0.0617198	,223*	-0.0225712	-0.0775316	0.0194486	-0.0804062	-0.176438	-0.00238833	0.0284717	0.0460056	,441**	,460**	1	,564**	,335**	-0.0933268	0.0194303	0.0620785	-0.0557242	,724**
		Istotność (dwustronna)	0.403261	0.00276382	0.664893	0.379322	0.949526	0.507967	0.459229	0.77071	0.15992	0.988694	0.519892	0.0184029	0.8141	0.41862	0.839445	0.401524	0.0639673	0.980152	0.766747	0.631607	1.30553e-06	3.67509e-07		1.16033e-10	0.000324828	0.329929	0.839594	0.517465	0.56131	2.84557e-19
		N	111	111	111	111	111	111	111	111	111	111	111	111	111	111	111	111	111	111	111	111	111	111	111	111	111	111	111	111	111	111
	Szybko uczę się nowych rzeczy.	Współczynnik korelacji	0.0181517	-,318**	-0.0883128	-,215*	-0.0607029	-0.0616947	-0.0139218	-0.0500677	-0.0738901	-0.165151	-0.101423	0.130722	-0.0320536	-,195*	-0.0756873	-0.130949	-,290**	-0.0925657	-0.0734671	-0.0253463	,296**	,294**	,564**	1	,458**	-0.164807	-0.0801895	-0.0791906	-,208*	,672**
		Istotność (dwustronna)	0.850022	0.00066804	0.356684	0.0233417	0.526806	0.520062	0.884693	0.601774	0.440871	0.0832392	0.289511	0.17146	0.738403	0.0398883	0.429807	0.170711	0.00205682	0.333905	0.443499	0.791734	0.00161939	0.0017639	1.16033e-10		4.34326e-07	0.0838923	0.402799	0.408703	0.0284169	6.83511e-16
		N	111	111	111	111	111	111	111	111	111	111	111	111	111	111	111	111	111	111	111	111	111	111	111	111	111	111	111	111	111	111
	Potrafię współpracować w zespole.	Współczynnik korelacji	0.0723075	0.0175199	0.0449795	-0.0638336	0.0250158	-0.0235155	,255**	0.0669853	-0.111312	-0.0955902	-0.0254002	0.111223	-0.00607011	-0.0608907	0.0637649	-0.0427327	-0.0407269	-0.0135473	-0.108477	-0.0452088	0.184049	,197*	,335**	,458**	1	0.0283705	0.0653706	0.0529884	-0.0940498	,566**
		Istotność (dwustronna)	0.450746	0.855184	0.63924	0.50567	0.794389	0.806471	0.00685063	0.484846	0.244792	0.318283	0.791301	0.245174	0.949584	0.525526	0.506129	0.656085	0.671272	0.887775	0.257094	0.637531	0.0531531	0.0387038	0.000324828	4.34326e-07		0.767553	0.495457	0.580718	0.32618	9.29398e-11
		N	111	111	111	111	111	111	111	111	111	111	111	111	111	111	111	111	111	111	111	111	111	111	111	111	111	111	111	111	111	111
	Ocena sytuacji zawodowej artystów w pandemii	Współczynnik korelacji	,671**	,729**	,835**	,811**	,774**	-,213*	,196*	,188*	,368**	,199*	0.172328	0.0365009	-0.147204	,210*	,194*	0.140191	,253**	0.12428	0.107529	0.172489	-,191*	-0.131144	-0.0933268	-0.164807	0.0283705	1	,223*	0.138638	,233*	-0.130674
		Istotność (dwustronna)	7.51003e-16	1.17602e-19	5.03895e-30	4.3955e-27	2.39856e-23	0.0250885	0.0395179	0.0478487	7.23474e-05	0.0363362	0.0705146	0.703698	0.123135	0.0269352	0.0415908	0.142228	0.0074092	0.193741	0.2613	0.0702483	0.0441424	0.17007	0.329929	0.0838923	0.767553		0.0187815	0.146746	0.0138142	0.171619
		N	111	111	111	111	111	111	111	111	111	111	111	111	111	111	111	111	111	111	111	111	111	111	111	111	111	111	111	111	111	111
	Stosunek do zakończenia kariery	Współczynnik korelacji	,225*	0.15194	,233*	0.153875	0.0787913	,357**	,701**	,780**	,715**	,645**	0.146942	0.177931	0.0946733	,291**	,340**	0.055891	0.120093	0.070433	0.130946	,320**	-0.0872349	0.0417075	0.0194303	-0.0801895	0.0653706	,223*	1	,336**	,219*	0.0222694
		Istotność (dwustronna)	0.0176638	0.111403	0.0138009	0.106867	0.411077	0.000122228	1.09914e-17	5.82652e-24	1.28949e-18	2.06105e-14	0.12381	0.0617159	0.322968	0.00196898	0.000256432	0.560137	0.209302	0.462601	0.170722	0.000610844	0.362606	0.66383	0.839594	0.402799	0.495457	0.0187815		0.000314496	0.0209123	0.816541
		N	111	111	111	111	111	111	111	111	111	111	111	111	111	111	111	111	111	111	111	111	111	111	111	111	111	111	111	111	111	111
	Opinie o alternatywnych ścieżkach kariery	Współczynnik korelacji	0.117139	0.136762	0.126813	0.0846493	0.0274981	-0.0248623	,257**	,363**	,300**	,252**	,683**	,520**	,393**	,623**	,623**	0.111245	,277**	0.165502	0.0293333	,247**	-0.0419898	0.0364668	0.0620785	-0.0791906	0.0529884	0.138638	,336**	1	,280**	0.0410517
		Istotność (dwustronna)	0.220809	0.152345	0.184743	0.37706	0.774506	0.795624	0.00657586	9.17142e-05	0.00136887	0.00759188	1.40749e-16	4.99412e-09	1.97118e-05	2.82862e-13	2.77237e-13	0.245079	0.00324797	0.0825765	0.7599	0.00892295	0.661694	0.703961	0.517465	0.408703	0.580718	0.146746	0.000314496		0.00292545	0.668803
		N	111	111	111	111	111	111	111	111	111	111	111	111	111	111	111	111	111	111	111	111	111	111	111	111	111	111	111	111	111	111
	Potencjalne możliwości realizacji kariery dwutorowej	Współczynnik korelacji	0.0602231	0.152917	0.179357	,250**	,231*	-0.00441092	0.0616942	,301**	,271**	,225*	,336**	0.0712782	-0.0731367	,344**	,245**	,618**	,632**	,646**	,542**	,672**	-,213*	-,189*	-0.0557242	-,208*	-0.0940498	,233*	,219*	,280**	1	-,206*
		Istotność (dwustronna)	0.530084	0.109093	0.0596256	0.00825818	0.0149162	0.963353	0.520066	0.00135163	0.0039577	0.0176891	0.000317576	0.457235	0.445557	0.000218624	0.00942112	5.12637e-13	1.01957e-13	1.85848e-14	8.02922e-10	7.18793e-16	0.0247909	0.0466523	0.56131	0.0284169	0.32618	0.0138142	0.0209123	0.00292545		0.030358
		N	111	111	111	111	111	111	111	111	111	111	111	111	111	111	111	111	111	111	111	111	111	111	111	111	111	111	111	111	111	111
	Rezyliencja	Współczynnik korelacji	-0.105844	-,293**	-0.038745	-0.0853786	-0.00237989	0.103948	0.118225	-0.0209674	-0.119933	-0.142497	-0.0861697	,286**	0.0677863	-0.0529112	-0.0477696	-,190*	-,215*	-0.0252967	-0.13232	-0.0586231	,770**	,774**	,724**	,672**	,566**	-0.130674	0.0222694	0.0410517	-,206*	1
		Istotność (dwustronna)	0.268892	0.00180995	0.686408	0.372948	0.980223	0.27761	0.216525	0.827095	0.209914	0.135717	0.368519	0.00230378	0.479627	0.581271	0.618575	0.0454592	0.0235818	0.792132	0.166238	0.541089	5.33964e-23	2.41086e-23	2.84557e-19	6.83511e-16	9.29398e-11	0.171619	0.816541	0.668803	0.030358
		N	111	111	111	111	111	111	111	111	111	111	111	111	111	111	111	111	111	111	111	111	111	111	111	111	111	111	111	111	111	111
**. Korelacja istotna na poziomie 0.01 (dwustronnie).
*. Korelacja istotna na poziomie 0.05 (dwustronnie).

## Sheet: korelacje
			To pandemia uświadomiła mi, że kariera artysty sztuk widowiskowych jest niestabilna.	To pandemia uświadomiła mi, że kariera artysty sztuk widowiskowych nie zapewnia mi godnego poziomu życia.	To pandemia uświadomiła mi, że powinnam/powinienem zaplanować alternatywną ścieżkę kariery zawodowej.	To pandemia skłoniła mnie do podjęcia edukacji przygotowującej do pracy w innym zawodzie niż zawód artysty sztuk widowiskowych.	To pandemia skłoniła mnie do poszukiwania dodatkowej pracy w zawodzie innym niż zawód artysty sztuk widowiskowych.	Zakończenie kariery artystycznej to porażka w życiu zawodowym artysty. [SKALA ODWRÓCONA]	Będę w stanie zrezygnować z kariery artystycznej, jeśli będzie ona negatywnie wpływała na moje zdrowie fizyczne.	Będę w stanie zrezygnować z kariery artystycznej, jeśli będzie ona negatywnie wpływała na moje zdrowie psychiczne (np. odczuwanie negatywnych emocji, nadmierne obciążenie pracą, odczuwanie	Będę w stanie zrezygnować z kariery artystycznej, jeśli będzie ona zaburzała moje życie prywatne (np. rodzinne, towarzyskie).	Będę w stanie zrezygnować z kariery artystycznej, jeśli nie zapewni mi ona godziwego poziomu życia.	Wykształcenie pedagogiczne ułatwia artystom znalezienie satysfakcjonującej pracy po zakończeniu kariery artystycznej.	Wykształcenia pozaartystyczne (inne niż pedagogiczne) ułatwia artystom znalezienie satysfakcjonującej pracy po zakończeniu kariery artystycznej.	Posiadanie jedynie wykształcenia artystycznego jest wystarczające, aby artysta mógł znaleźć satysfakcjonującą pracę po zakończeniu kariery artystycznej.	Formalne wsparcie artystów w zakresie przekwalifikowania zawodowego jest realizowane właściwie (np. poprzez istniejące programy reorientacji zawodowej).	Instytucje kultury, w których zatrudniani są artyści sztuk widowiskowych, właściwie przygotowują artystów do konieczności reorientacji zawodowej (przekwalifikowania).	Kariera dwutorowa (łączenie pracy artystycznej z pozaartystyczną) jest oczekiwanym sposobem realizacji kariery w moim środowisku zawodowym.	Podczas edukacji artystycznej zostałam/zostałem przygotowana/y do konieczności zmiany zawodu.	Podczas edukacji artystycznej byłam/byłem zachęcany do podnoszenia swoich kwalifikacji pozaartystycznych.	Kariera dwutorowa hamuje rozwój artystyczny zawodowego artysty sztuk widowiskowych. [SKALA ODWRÓCONA]	Podczas edukacji artystycznej bez większego problemu można jednocześnie przygotowywać się do wykonywania innych zawodów.	Mam wysoki poziom odporności psychicznej.	Dobrze radzę sobie ze stresem w pracy	Łatwo adaptuję się do nowych warunków pracy.	Szybko uczę się nowych rzeczy.	Potrafię współpracować w zespole.	Ocena sytuacji zawodowej artystów w pandemii	Stosunek do zakończenia kariery	Opinie o alternatywnych ścieżkach kariery	Potencjalne możliwości realizacji kariery dwutorowej	Rezyliencja
rho Spearmana	To pandemia uświadomiła mi, że kariera artysty sztuk widowiskowych jest niestabilna.	Współczynnik korelacji	1	,558**	,481**	,346**	,344**	-0.0739341	,203*	,211*	,234*	,206*	0.0575379	0.089145	-0.0428688	0.0949394	0.127622	0.0775342	0.124465	-0.0227544	-0.0507783	0.132131	-,237*	-0.184506	-0.0801109	0.0181517	0.0723075	0.671	0.225	0.117139	0.0602231	-0.105844
	To pandemia uświadomiła mi, że kariera artysty sztuk widowiskowych nie zapewnia mi godnego poziomu życia.	Współczynnik korelacji	,558**	1	,518**	,419**	,375**	-0.181501	0.104193	0.117582	,333**	0.164723	0.135697	-0.0638061	-0.122548	,231*	0.162923	0.103418	,221*	0.0829157	0.0771292	0.0704286	-,316**	-,213*	-,281**	-,318**	0.0175199	0.729	0.15194	0.136762	0.152917	-0.293
	To pandemia uświadomiła mi, że powinnam/powinienem zaplanować alternatywną ścieżkę kariery zawodowej.	Współczynnik korelacji	,481**	,518**	1	,635**	,568**	-,201*	,245**	0.170817	,358**	,200*	0.154411	-0.0133517	-0.0417518	0.120174	,196*	0.110882	0.135766	0.0449921	0.0945969	,188*	-0.152653	-0.0459565	0.0415672	-0.0883128	0.0449795	0.835	0.233	0.126813	0.179357	-0.038745
	To pandemia skłoniła mnie do podjęcia edukacji przygotowującej do pracy w innym zawodzie niż zawód artysty sztuk widowiskowych.	Współczynnik korelacji	,346**	,419**	,635**	1	,654**	-,195*	0.141506	0.169093	,258**	0.130227	0.160552	0.0653367	-0.155871	0.185291	0.162399	0.152554	,274**	,192*	0.125761	0.102251	-0.0237226	-0.0525213	-0.08425	-,215*	-0.0638336	0.811	0.153875	0.0846493	0.25	-0.0853786
	To pandemia skłoniła mnie do poszukiwania dodatkowej pracy w zawodzie innym niż zawód artysty sztuk widowiskowych.	Współczynnik korelacji	,344**	,375**	,568**	,654**	1	-,193*	0.0656218	0.0524246	,220*	0.0526643	0.12279	0.046275	-,196*	0.0983904	0.0800463	0.130283	,206*	0.16857	0.0926045	0.171431	-0.011887	-0.00837197	0.00607714	-0.0607029	0.0250158	0.774	0.0787913	0.0274981	0.231	-0.00237989
	Zakończenie kariery artystycznej to porażka w życiu zawodowym artysty. [SKALA ODWRÓCONA]	Współczynnik korelacji	-0.0739341	-0.181501	-,201*	-,195*	-,193*	1	0.0185241	0.065333	-0.0252866	0.146862	-0.116664	0.0462765	0.0822404	-0.056274	-0.0124468	-0.046882	0.00124982	-0.0600632	0.160465	-0.0192235	0.104781	0.143727	0.0634902	-0.0616947	-0.0235155	-0.213	0.357	-0.0248623	-0.00441092	0.103948
	Będę w stanie zrezygnować z kariery artystycznej, jeśli będzie ona negatywnie wpływała na moje zdrowie fizyczne.	Współczynnik korelacji	,203*	0.104193	,245**	0.141506	0.0656218	0.0185241	1	,513**	,437**	,397**	0.0386157	0.111031	0.159927	,234*	,311**	-0.0389887	0.0535477	0.0434766	-0.0421444	0.170906	-0.007162	0.0624807	0.0709634	-0.0139218	,255**	0.196	0.701	0.257	0.0616942	0.118225
	Będę w stanie zrezygnować z kariery artystycznej, jeśli będzie ona negatywnie wpływała na moje zdrowie psychiczne (np. odczuwanie negatywnych emocji, nadmierne obciążenie pracą, odczuwanie	Współczynnik korelacji	,211*	0.117582	0.170817	0.169093	0.0524246	0.065333	,513**	1	,620**	,329**	,220*	0.0586834	0.117653	,348**	,317**	0.135791	0.156717	0.0898615	0.183481	,354**	-0.131952	-0.031617	0.0279741	-0.0500677	0.0669853	0.188	0.78	0.363	0.301	-0.0209674
	Będę w stanie zrezygnować z kariery artystycznej, jeśli będzie ona zaburzała moje życie prywatne (np. rodzinne, towarzyskie).	Współczynnik korelacji	,234*	,333**	,358**	,258**	,220*	-0.0252866	,437**	,620**	1	,377**	,218*	0.037691	-0.0035156	,340**	,266**	0.0854899	0.141312	0.103833	,190*	,397**	-0.131222	-0.0418113	-0.134304	-0.0738901	-0.111312	0.368	0.715	0.3	0.271	-0.119933
	Będę w stanie zrezygnować z kariery artystycznej, jeśli nie zapewni mi ona godziwego poziomu życia.	Współczynnik korelacji	,206*	0.164723	,200*	0.130227	0.0526643	0.146862	,397**	,329**	,377**	1	0.159129	0.169749	-0.0667687	,213*	,347**	0.135681	0.168212	0.131631	0.0386517	0.161532	-0.180365	-0.178325	0.00136035	-0.165151	-0.0955902	0.199	0.645	0.252	0.225	-0.142497
	Wykształcenie pedagogiczne ułatwia artystom znalezienie satysfakcjonującej pracy po zakończeniu kariery artystycznej.	Współczynnik korelacji	0.0575379	0.135697	0.154411	0.160552	0.12279	-0.116664	0.0386157	,220*	,218*	0.159129	1	,357**	0.0345	,199*	,289**	,248**	,310**	,234*	0.0928047	0.155471	-0.11251	-0.105329	0.0617198	-0.101423	-0.0254002	0.172328	0.146942	0.683	0.336	-0.0861697
	Wykształcenia pozaartystyczne (inne niż pedagogiczne) ułatwia artystom znalezienie satysfakcjonującej pracy po zakończeniu kariery artystycznej.	Współczynnik korelacji	0.089145	-0.0638061	-0.0133517	0.0653367	0.046275	0.0462765	0.111031	0.0586834	0.037691	0.169749	,357**	1	-0.0214794	0.143337	,213*	0.10771	0.0337493	0.0186692	-0.0309879	0.0955277	0.145542	,228*	,223*	0.130722	0.111223	0.0365009	0.177931	0.52	0.0712782	0.286
	Posiadanie jedynie wykształcenia artystycznego jest wystarczające, aby artysta mógł znaleźć satysfakcjonującą pracę po zakończeniu kariery artystycznej.	Współczynnik korelacji	-0.0428688	-0.122548	-0.0417518	-0.155871	-,196*	0.0822404	0.159927	0.117653	-0.0035156	-0.0667687	0.0345	-0.0214794	1	0.148881	0.00969946	-,259**	-0.106382	0.00515668	-0.0325003	0.0654403	0.0932917	0.123611	-0.0225712	-0.0320536	-0.00607011	-0.147204	0.0946733	0.393	-0.0731367	0.0677863
	Formalne wsparcie artystów w zakresie przekwalifikowania zawodowego jest realizowane właściwie (np. poprzez istniejące programy reorientacji zawodowej).	Współczynnik korelacji	0.0949394	,231*	0.120174	0.185291	0.0983904	-0.056274	,234*	,348**	,340**	,213*	,199*	0.143337	0.148881	1	,410**	0.113796	,320**	0.145262	0.159173	,322**	-0.0089378	0.0639023	-0.0775316	-,195*	-0.0608907	0.21	0.291	0.623	0.344	-0.0529112
	Instytucje kultury, w których zatrudniani są artyści sztuk widowiskowych, właściwie przygotowują artystów do konieczności reorientacji zawodowej (przekwalifikowania).	Współczynnik korelacji	0.127622	0.162923	,196*	0.162399	0.0800463	-0.0124468	,311**	,317**	,266**	,347**	,289**	,213*	0.00969946	,410**	1	0.105669	,373**	0.147421	-0.0447062	0.179265	-0.126218	-0.075145	0.0194486	-0.0756873	0.0637649	0.194	0.34	0.623	0.245	-0.0477696
	Kariera dwutorowa (łączenie pracy artystycznej z pozaartystyczną) jest oczekiwanym sposobem realizacji kariery w moim środowisku zawodowym.	Współczynnik korelacji	0.0775342	0.103418	0.110882	0.152554	0.130283	-0.046882	-0.0389887	0.135791	0.0854899	0.135681	,248**	0.10771	-,259**	0.113796	0.105669	1	,248**	0.172353	,345**	,272**	-0.172297	-,263**	-0.0804062	-0.130949	-0.0427327	0.140191	0.055891	0.111245	0.618	-0.19
	Podczas edukacji artystycznej zostałam/zostałem przygotowana/y do konieczności zmiany zawodu.	Współczynnik korelacji	0.124465	,221*	0.135766	,274**	,206*	0.00124982	0.0535477	0.156717	0.141312	0.168212	,310**	0.0337493	-0.106382	,320**	,373**	,248**	1	,437**	0.0522292	,287**	-,200*	-0.121568	-0.176438	-,290**	-0.0407269	0.253	0.120093	0.277	0.632	-0.215
	Podczas edukacji artystycznej byłam/byłem zachęcany do podnoszenia swoich kwalifikacji pozaartystycznych.	Współczynnik korelacji	-0.0227544	0.0829157	0.0449921	,192*	0.16857	-0.0600632	0.0434766	0.0898615	0.103833	0.131631	,234*	0.0186692	0.00515668	0.145262	0.147421	0.172353	,437**	1	0.075691	,314**	0.00917434	-0.0280674	-0.00238833	-0.0925657	-0.0135473	0.12428	0.070433	0.165502	0.646	-0.0252967
	Kariera dwutorowa hamuje rozwój artystyczny zawodowego artysty sztuk widowiskowych. [SKALA ODWRÓCONA]	Współczynnik korelacji	-0.0507783	0.0771292	0.0945969	0.125761	0.0926045	0.160465	-0.0421444	0.183481	,190*	0.0386517	0.0928047	-0.0309879	-0.0325003	0.159173	-0.0447062	,345**	0.0522292	0.075691	1	,303**	-0.165619	-0.157333	0.0284717	-0.0734671	-0.108477	0.107529	0.130946	0.0293333	0.542	-0.13232
	Podczas edukacji artystycznej bez większego problemu można jednocześnie przygotowywać się do wykonywania innych zawodów.	Współczynnik korelacji	0.132131	0.0704286	,188*	0.102251	0.171431	-0.0192235	0.170906	,354**	,397**	0.161532	0.155471	0.0955277	0.0654403	,322**	0.179265	,272**	,287**	,314**	,303**	1	-0.135247	-0.0268175	0.0460056	-0.0253463	-0.0452088	0.172489	0.32	0.247	0.672	-0.0586231
	Mam wysoki poziom odporności psychicznej.	Współczynnik korelacji	-,237*	-,316**	-0.152653	-0.0237226	-0.011887	0.104781	-0.007162	-0.131952	-0.131222	-0.180365	-0.11251	0.145542	0.0932917	-0.0089378	-0.126218	-0.172297	-,200*	0.00917434	-0.165619	-0.135247	1	,724**	,441**	,296**	0.184049	-0.191	-0.0872349	-0.0419898	-0.213	0.77
	Dobrze radzę sobie ze stresem w pracy	Współczynnik korelacji	-0.184506	-,213*	-0.0459565	-0.0525213	-0.00837197	0.143727	0.0624807	-0.031617	-0.0418113	-0.178325	-0.105329	,228*	0.123611	0.0639023	-0.075145	-,263**	-0.121568	-0.0280674	-0.157333	-0.0268175	,724**	1	,460**	,294**	,197*	-0.131144	0.0417075	0.0364668	-0.189	0.774
	Łatwo adaptuję się do nowych warunków pracy.	Współczynnik korelacji	-0.0801109	-,281**	0.0415672	-0.08425	0.00607714	0.0634902	0.0709634	0.0279741	-0.134304	0.00136035	0.0617198	,223*	-0.0225712	-0.0775316	0.0194486	-0.0804062	-0.176438	-0.00238833	0.0284717	0.0460056	,441**	,460**	1	,564**	,335**	-0.0933268	0.0194303	0.0620785	-0.0557242	0.724
	Szybko uczę się nowych rzeczy.	Współczynnik korelacji	0.0181517	-,318**	-0.0883128	-,215*	-0.0607029	-0.0616947	-0.0139218	-0.0500677	-0.0738901	-0.165151	-0.101423	0.130722	-0.0320536	-,195*	-0.0756873	-0.130949	-,290**	-0.0925657	-0.0734671	-0.0253463	,296**	,294**	,564**	1	,458**	-0.164807	-0.0801895	-0.0791906	-0.208	0.672
	Potrafię współpracować w zespole.	Współczynnik korelacji	0.0723075	0.0175199	0.0449795	-0.0638336	0.0250158	-0.0235155	,255**	0.0669853	-0.111312	-0.0955902	-0.0254002	0.111223	-0.00607011	-0.0608907	0.0637649	-0.0427327	-0.0407269	-0.0135473	-0.108477	-0.0452088	0.184049	,197*	,335**	,458**	1	0.0283705	0.0653706	0.0529884	-0.0940498	0.566
	Ocena sytuacji zawodowej artystów w pandemii	Współczynnik korelacji	,671**	,729**	,835**	,811**	,774**	-,213*	,196*	,188*	,368**	,199*	0.172328	0.0365009	-0.147204	,210*	,194*	0.140191	,253**	0.12428	0.107529	0.172489	-,191*	-0.131144	-0.0933268	-0.164807	0.0283705	1	0.223	0.138638	0.233	-0.130674
	Stosunek do zakończenia kariery	Współczynnik korelacji	,225*	0.15194	,233*	0.153875	0.0787913	,357**	,701**	,780**	,715**	,645**	0.146942	0.177931	0.0946733	,291**	,340**	0.055891	0.120093	0.070433	0.130946	,320**	-0.0872349	0.0417075	0.0194303	-0.0801895	0.0653706	0.223	1	0.336	0.219	0.0222694
	Opinie o alternatywnych ścieżkach kariery	Współczynnik korelacji	0.117139	0.136762	0.126813	0.0846493	0.0274981	-0.0248623	,257**	,363**	,300**	,252**	,683**	,520**	,393**	,623**	,623**	0.111245	,277**	0.165502	0.0293333	,247**	-0.0419898	0.0364668	0.0620785	-0.0791906	0.0529884	0.138638	0.336	1	0.28	0.0410517
	Potencjalne możliwości realizacji kariery dwutorowej	Współczynnik korelacji	0.0602231	0.152917	0.179357	,250**	,231*	-0.00441092	0.0616942	,301**	,271**	,225*	,336**	0.0712782	-0.0731367	,344**	,245**	,618**	,632**	,646**	,542**	,672**	-,213*	-,189*	-0.0557242	-,208*	-0.0940498	0.233	0.219	0.28	1	-0.206
	Rezyliencja	Współczynnik korelacji	-0.105844	-,293**	-0.038745	-0.0853786	-0.00237989	0.103948	0.118225	-0.0209674	-0.119933	-0.142497	-0.0861697	,286**	0.0677863	-0.0529112	-0.0477696	-,190*	-,215*	-0.0252967	-0.13232	-0.0586231	,770**	,774**	,724**	,672**	,566**	-0.130674	0.0222694	0.0410517	-0.206	1
